# Supplementary material for: Zoonotic Malaria Risk in Serra Do Mar, Atlantic Forest, Brazil
Source: Microorganisms. 2023 Sep 30;11(10):2465. doi: 10.3390/microorganisms11102465 (PMC10609463; doi:10.3390/microorganisms11102465)
Supplement: Supplementary file 1 [file microorganisms-11-02465-s001.zip]

Archive with 1 entries (1 files):
- microorganisms-2592554-supplementary.pdf
